# Supplementary material for: Predictive Modeling of Acute Hypertensive Disorders in a Real-World Cohort: Integrating Clinical Predictors and Data-Driven Methods
Source: Diagnostics (Basel). 2025 Aug 18;15(16):2062. doi: 10.3390/diagnostics15162062 (PMC12386053; doi:10.3390/diagnostics15162062)
Supplement: Supplementary file 1 [file diagnostics-15-02062-s001.zip]

Archive with 1 entries (1 files):
- diagnostics-3803706-supplementary.pdf
